# Supplementary material for: Comparative Mitogenomic Analysis of Five Awl Skippers (Lepidoptera: Hesperiidae: Coeliadinae) and Their Phylogenetic Implications
Source: Insects. 2021 Aug 23;12(8):757. doi: 10.3390/insects12080757 (PMC8397065; doi:10.3390/insects12080757)
Supplement: Supplementary file 1 [file insects-12-00757-s001.zip]

Archive with 11 entries (11 files):
- Figure S1.png
- Figure S10.png
- Figure S2.png
- Figure S3.png
- Figure S4.png
- Figure S5.png
- Figure S6.png
- Figure S7.png
- Figure S8.png
- Figure S9.png
- Supplementary Materials.pdf
